# Supplementary material for: Inhibition of Human Respiratory Influenza A Virus and Human Betacoronavirus-1 by the Blend of Double-Standardized Extracts of Aronia melanocarpa (Michx.) Elliot and Sambucus nigra L
Source: Pharmaceuticals (Basel). 2022 May 17;15(5):619. doi: 10.3390/ph15050619 (PMC9143272; doi:10.3390/ph15050619)
Supplement: Supplementary file 1 [file pharmaceuticals-15-00619-s001.zip]

Archive with 1 entries (1 files):
- pharmaceuticals-1684715-supplementary.pdf
